# Supplementary material for: Nurturing diversity and inclusion in AI in Biomedicine through a virtual summer program for high school students
Source: PLoS Comput Biol. 2022 Jan 31;18(1):e1009719. doi: 10.1371/journal.pcbi.1009719 (PMC8830787; doi:10.1371/journal.pcbi.1009719)
Supplement: S1 Table — (XLSX) [file pcbi.1009719.s002.xlsx]

## Sheet: Sheet1
Characteristic		# students (total accepted: 18)	% students
Gender
She/Her		18	1
He/Him		0	0
They/Them		0	0
Race *more than one category may be checked
Asian (including Indian subcontinent and Philippines)		16	0.889
Black or African American		0	0
Native Hawaiian or Other Pacific Islander (Original Peoples)		0	0
Hispanic or Latino (including Spain)		2	0.111
White (including Middle Eastern)		2	0.111
Decline To State		0	0
Grade Level Next Year
Senior / 12th grade student		1	0.056
Junior / 11th grade student		6	0.333
Sophomore / 10th grade student		9	0.5
Freshman / 9th grade student		2	0.111
School
Public		13	0.722
Private		3	0.167
Charter		1	0.056
Independent, not-for-profit		1	0.056
Qualify for Free Lunch at School
Yes		2	0.111
No		16	0.889
1st Gen College Student
Yes		1	0.056
No		17	0.944
Home State
California		17	0.944
Other		1	0.056
