# Supplementary material for: Nurturing diversity and inclusion in AI in Biomedicine through a virtual summer program for high school students
Source: PLoS Comput Biol. 2022 Jan 31;18(1):e1009719. doi: 10.1371/journal.pcbi.1009719 (PMC8830787; doi:10.1371/journal.pcbi.1009719)
Supplement: S2 Table — (XLSX) [file pcbi.1009719.s003.xlsx]

## Sheet: Sheet1
Characteristic		# students (total accepted: 27)	% students
Gender
She/Her		21	0.778
He/Him		5	0.185
They/Them		1	0.037
Race *more than one category may be checked
American Indian or Alaskan Native (including all Original Peoples of the Americas)		1	0.037
Asian (including Indian subcontinent and Philippines)		20	0.741
Black or African American		3	0.111
Native Hawaiian or Other Pacific Islander (Original Peoples)		1	0.037
Hispanic or Latino (including Spain)		4	0.148
White (including Middle Eastern)		5	0.185
Decline To State		0	0
Grade Level Next Year
Senior / 12th grade student		10	0.37
Junior / 11th grade student		7	0.259
Sophomore / 10th grade student		9	0.333
Freshman / 9th grade student		1	0.037
School
Public		22	0.815
Private		2	0.074
Charter		2	0.074
Homeschool		1	0.037
Qualify for Free Lunch at School
Yes		9	0.333
No		18	0.667
1st Gen College Student
Yes		6	0.222
No		21	0.778
Home State
California		18	0.667
Other		9	0.333
