# Supplementary material for: Nurturing diversity and inclusion in AI in Biomedicine through a virtual summer program for high school students
Source: PLoS Comput Biol. 2022 Jan 31;18(1):e1009719. doi: 10.1371/journal.pcbi.1009719 (PMC8830787; doi:10.1371/journal.pcbi.1009719)
Supplement: S3 Table — Medians and unadjusted and Bonferroni-adjusted p-values from Kruskal-Wallis (KW) test for comparison of survey responses of students in the 2020 and 2021 virtual programs and in the 2019 commuter program for questions asked across the years. 1: strongly disagree, 2: disagree, 3: neutral, 4: agree, 5: strongly agree. Bonferroni-adjusted p-values from Kruskall-Wallis (KW) test. na: not asked on survey. (XLSX) [file pcbi.1009719.s004.xlsx]

## Sheet: Sheet1
Survey Question	2019 Pre-	2020 Pre-	2021 Pre-	KW test unadjusted p-value	KW test adjusted p-value	2019 Post-	2020 Post-	2021 Post-	KW test unadjusted p-value	KW test adjusted p-value
I know of people within the field of AI who are people of color.	3	4	na	0.324	0.999	5	5	na	0.506	0.999
I know of people within the field of AI who are female.	3.5	4	na	0.607	0.999	5	5	na	0.725	0.999
I know about careers people can have that use AI.	4	4	4	0.511	0.999	5	5	5	0.264	0.999
I feel confident I can hold an informed conversation about AI.	3	4	3	0.733	0.999	4	4	5	0.472	0.999
I know specific ways AI can benefit my community and the world.	5	4	4	0.175	0.999	5	5	5	0.499	0.999
